# Supplementary material for: Multi-Omics Approach Points to the Importance of Oxylipins Metabolism in Early-Stage Breast Cancer
Source: Cancers (Basel). 2022 Apr 18;14(8):2041. doi: 10.3390/cancers14082041 (PMC9032865; doi:10.3390/cancers14082041)
Supplement: Supplementary file 1 [file cancers-14-02041-s001.zip]

Archive with 1 entries (1 files):
- cancers-1638014-supplementary.pdf
